# Supplementary material for: Peri-Carotid Adipose Tissue and Atherosclerosis at Carotid Bifurcation
Source: J Cardiovasc Dev Dis. 2024 Feb 11;11(2):58. doi: 10.3390/jcdd11020058 (PMC10889387; doi:10.3390/jcdd11020058)
Supplement: Supplementary file 1 [file jcdd-11-00058-s001.zip]

Archive with 1 entries (1 files):
- jcdd-2808407-supplementary.pdf
